# Supplementary material for: Impact of the Association Between Nutritional Status and Oral Health-Related Quality of Life in Older Adults from Two Cities in Southern Brazil: A Cross-Sectional Study
Source: Int J Environ Res Public Health. 2025 Jul 7;22(7):1083. doi: 10.3390/ijerph22071083 (PMC12296092; doi:10.3390/ijerph22071083)
Supplement: Supplementary file 1 [file ijerph-22-01083-s001.zip]

Archive with 1 entries (1 files):
- ijerph-3644720-supplementary.pdf
